# Supplementary material for: Modifications to student quarantine policies in K–12 schools implementing multiple COVID-19 prevention strategies restores in-person education without increasing SARS-CoV-2 transmission risk, January-March 2021
Source: PLoS One. 2022 Oct 20;17(10):e0266292. doi: 10.1371/journal.pone.0266292 (PMC9584452; doi:10.1371/journal.pone.0266292)
Supplement: S1 File — (XLSX) [file pone.0266292.s004.xlsx]

## Sheet: SCHOOL_SURVEY
MODQUAR	SCH_POP_CAT	SCH_BASED_CASES	SCH_CASES_TOT	SCH_OUTSIDE_CASES	SCH_What grade levels does the school serve? (choose all that apply) (choice=Pre-K)	SCH_What grade levels does the school serve? (choose all that apply) (choice=K)	SCH_What grade levels does the school serve? (choose all that apply) (choice=1)	SCH_What grade levels does the school serve? (choose all that apply) (choice=2)	SCH_What grade levels does the school serve? (choose all that apply) (choice=3)	SCH_What grade levels does the school serve? (choose all that apply) (choice=4)	SCH_What grade levels does the school serve? (choose all that apply) (choice=5)	SCH_What grade levels does the school serve? (choose all that apply) (choice=6)	SCH_What grade levels does the school serve? (choose all that apply) (choice=7)	SCH_What grade levels does the school serve? (choose all that apply) (choice=8)	SCH_What grade levels does the school serve? (choose all that apply) (choice=9)	SCH_What grade levels does the school serve? (choose all that apply) (choice=10)	SCH_What grade levels does the school serve? (choose all that apply) (choice=11)	SCH_What grade levels does the school serve? (choose all that apply) (choice=12)	SCH_What grade levels does the school serve? (choose all that apply) (choice=Other)	SCH_Per_Virtual	SCH_Per_Inperson	SCH_Per_Black/African American	SCH_Per_Hispanic/Latin/Latinx	SCH_Per_Asian	SCH_Per_White	SCH_Per_Other	SCH_Does this school receive Title 1 funding?	SCH_FREEREDUCE	SCH_What percentage of students in the school have individualized education plans or 504 plans?	SCH_TOTSTAFF_CAT	SCH_Approximate current class size (students per class):	SCH_Does this school have a school nurse?	SCH_Which model of instruction is being used to educate students? (choose all that apply) (choice=100% traditional: in-person only)	SCH_Which model of instruction is being used to educate students? (choose all that apply) (choice=100% virtual: virtual only)	SCH_Which model of instruction is being used to educate students? (choose all that apply) (choice=Hybrid model (all students are scheduled to attend both in-person and remotely depending on the day of the week or time of day))	SCH_Which model of instruction is being used to educate students? (choose all that apply) (choice=Other)	SCH_Which model of instruction is being used to educate students? (choose all that apply) (choice=Dont know)	SCH_In which of the following locations are handwashing or hand sanitizing stations located? (choose all that apply) *A hand sanitizing station can include anywhere hand sanitizer is available. (choice=Entrances)	SCH_In which of the following locations are handwashing or hand sanitizing stations located? (choose all that apply) *A hand sanitizing station can include anywhere hand sanitizer is available. (choice=Dining areas)	SCH_In which of the following locations are handwashing or hand sanitizing stations located? (choose all that apply) *A hand sanitizing station can include anywhere hand sanitizer is available. (choice=Restrooms)	SCH_In which of the following locations are handwashing or hand sanitizing stations located? (choose all that apply) *A hand sanitizing station can include anywhere hand sanitizer is available. (choice=Classrooms)	SCH_In which of the following locations are handwashing or hand sanitizing stations located? (choose all that apply) *A hand sanitizing station can include anywhere hand sanitizer is available. (choice=Administrative offices)	SCH_In which of the following locations are handwashing or hand sanitizing stations located? (choose all that apply) *A hand sanitizing station can include anywhere hand sanitizer is available. (choice=Cafeteria)	SCH_In which of the following locations are handwashing or hand sanitizing stations located? (choose all that apply) *A hand sanitizing station can include anywhere hand sanitizer is available. (choice=Auditorium)	SCH_In which of the following locations are handwashing or hand sanitizing stations located? (choose all that apply) *A hand sanitizing station can include anywhere hand sanitizer is available. (choice=Gymnasium)	SCH_In which of the following locations are handwashing or hand sanitizing stations located? (choose all that apply) *A hand sanitizing station can include anywhere hand sanitizer is available. (choice=Janitorial staff areas)	SCH_In which of the following locations are handwashing or hand sanitizing stations located? (choose all that apply) *A hand sanitizing station can include anywhere hand sanitizer is available. (choice=Other)	SCH_In which of the following locations are handwashing or hand sanitizing stations located? (choose all that apply) *A hand sanitizing station can include anywhere hand sanitizer is available. (choice=None of these)	SCH_In which of the following locations are handwashing or hand sanitizing stations located? (choose all that apply) *A hand sanitizing station can include anywhere hand sanitizer is available. (choice=Dont know)
0	>1,000	0	14	14	Unchecked	Unchecked	Unchecked	Unchecked	Unchecked	Unchecked	Unchecked	Unchecked	Unchecked	Unchecked	Checked	Checked	Checked	Checked	Unchecked	0.398837	0.601163	0.358721	0.106977	0.0389535	0.437209	0.0581395	No	31.28	14.24	>100	19	Yes	Unchecked	Unchecked	Checked	Checked	Unchecked	Checked	Checked	Checked	Checked	Checked	Checked	Checked	Checked	Unchecked	Unchecked	Unchecked	Unchecked
0	<500	0	1	1	Unchecked	Unchecked	Unchecked	Unchecked	Unchecked	Unchecked	Unchecked	Checked	Checked	Checked	Unchecked	Unchecked	Unchecked	Unchecked	Unchecked	0.47976	0.52024	0.344828	0.148426	0.0389805	0.38081	0.0869565	No	31.33	16.79	>100	10	Yes	Unchecked	Checked	Checked	Unchecked	Unchecked	Checked	Checked	Checked	Checked	Checked	Checked	Unchecked	Checked	Checked	Unchecked	Unchecked	Unchecked
0	<500	0	3	3	Unchecked	Unchecked	Unchecked	Unchecked	Unchecked	Unchecked	Unchecked	Checked	Checked	Checked	Unchecked	Unchecked	Unchecked	Unchecked	Unchecked	0.461912	0.534846	0.377634	0.0875203	0.0453809	0.393841	0.0923825	No	42.44	17.07	50-100		Yes	Unchecked	Unchecked	Checked	Unchecked	Unchecked	Unchecked	Checked	Checked	Checked	Checked	Checked	Unchecked	Checked	Checked	Unchecked	Unchecked	Unchecked
0	<500	0	5	5	Unchecked	Checked	Checked	Checked	Checked	Checked	Checked	Checked	Checked	Checked	Unchecked	Unchecked	Unchecked	Unchecked	Unchecked	0.333333	0.664103	0.264103	0.074359	0.0435897	0.54359	0.074359	No	21.03	22.56	<50	20	Yes	Unchecked	Unchecked	Checked	Unchecked	Unchecked	Checked	Checked	Checked	Checked	Checked	Checked	Unchecked	Checked	Unchecked	Checked	Unchecked	Unchecked
0	<500	0	3	3	Unchecked	Checked	Checked	Checked	Checked	Checked	Checked	Unchecked	Unchecked	Unchecked	Unchecked	Unchecked	Unchecked	Unchecked	Unchecked	0.467849	0.532151	0.279379	0.179601	0.0243902	0.436807	0.0798226	Yes	41.02	20.4	<50	20	Yes	Unchecked	Unchecked	Checked	Unchecked	Unchecked	Checked	Checked	Checked	Checked	Checked	Checked	Unchecked	Checked	Unchecked	Unchecked	Unchecked	Unchecked
0	<500	0	4	4	Unchecked	Checked	Checked	Checked	Checked	Checked	Checked	Unchecked	Unchecked	Unchecked	Unchecked	Unchecked	Unchecked	Unchecked	Unchecked	0.44697	0.55303	0.472727	0.0954545	0.019697	0.301515	0.110606	Yes	52.12	13.48	50-100	21	Yes	Unchecked	Checked	Checked	Unchecked	Unchecked	Checked	Checked	Checked	Checked	Checked	Checked	Checked	Checked	Checked	Unchecked	Unchecked	Unchecked
0	<500	0	0	0	Unchecked	Checked	Checked	Checked	Checked	Checked	Checked	Unchecked	Unchecked	Unchecked	Unchecked	Unchecked	Unchecked	Unchecked	Unchecked	0.315186	0.684814	0.17765	0.0830946	0.025788	0.581662	0.131805	No	23.5	23.5	<50	20		Unchecked	Unchecked	Unchecked	Unchecked	Unchecked	Unchecked	Unchecked	Unchecked	Unchecked	Unchecked	Unchecked	Unchecked	Unchecked	Unchecked	Unchecked	Unchecked	Unchecked
0	<500	0	1	1	Unchecked	Checked	Checked	Checked	Checked	Checked	Checked	Unchecked	Unchecked	Unchecked	Unchecked	Unchecked	Unchecked	Unchecked	Unchecked	0.483402	0.516598	0.338174	0.124481	0.0850622	0.338174	0.114108	Yes	31.95	13.9	50-100	20	Yes	Unchecked	Unchecked	Checked	Unchecked	Unchecked	Checked	Checked	Checked	Checked	Checked	Checked	Unchecked	Checked	Checked	Unchecked	Unchecked	Unchecked
0	<500	0	0	0	Unchecked	Checked	Checked	Checked	Checked	Checked	Checked	Unchecked	Unchecked	Unchecked	Unchecked	Unchecked	Unchecked	Unchecked	Unchecked	0.448352	0.551648	0.331868	0.0725275	0.0417582	0.435165	0.118681	Yes	42.2	14.95	50-100	18		Unchecked	Unchecked	Unchecked	Unchecked	Unchecked	Unchecked	Unchecked	Unchecked	Unchecked	Unchecked	Unchecked	Unchecked	Unchecked	Unchecked	Unchecked	Unchecked	Unchecked
0	500-1,000	0	1	1	Unchecked	Checked	Checked	Checked	Checked	Checked	Checked	Unchecked	Unchecked	Unchecked	Unchecked	Unchecked	Unchecked	Unchecked	Unchecked	0.0697168	0.930283	0.0501089	0.0413943	0.0305011	0.836601	0.0413943		16.9	0.180828	50-100	20	Yes	Unchecked	Unchecked	Unchecked	Checked	Unchecked	Checked	Checked	Checked	Checked	Checked	Unchecked	Unchecked	Checked	Checked	Unchecked	Unchecked	Unchecked
0	500-1,000	0	3	3	Unchecked	Checked	Checked	Checked	Checked	Checked	Checked	Unchecked	Unchecked	Unchecked	Unchecked	Unchecked	Unchecked	Unchecked	Unchecked	0.0814196	0.91858	0.0501044	0.0521921	0.0438413	0.789144	0.0647182	Don't know	5.4	10.6	50-100	20	Yes	Unchecked	Unchecked	Unchecked	Checked	Unchecked	Checked	Checked	Checked	Checked	Checked	Unchecked	Checked	Checked	Checked	Unchecked	Unchecked	Unchecked
0	<500	0	0	0	Unchecked	Checked	Checked	Checked	Checked	Checked	Checked	Unchecked	Unchecked	Unchecked	Unchecked	Unchecked	Unchecked	Unchecked	Unchecked	0.17382	0.82618	0.0922747	0.055794	0.141631	0.654506	0.055794		19.5	16.5	50-100	19	Yes	Unchecked	Unchecked	Unchecked	Checked	Unchecked	Checked	Checked	Checked	Checked	Checked	Unchecked	Checked	Checked	Checked	Checked	Unchecked	Unchecked
0	500-1,000	0	2	2	Unchecked	Checked	Checked	Checked	Checked	Checked	Checked	Unchecked	Unchecked	Unchecked	Unchecked	Unchecked	Unchecked	Unchecked	Unchecked	0.0857143	0.914286	0.0461538	0.0285714	0.0043956	0.879121	0.0417582	Don't know	12.3	16	50-100	22	Yes	Unchecked	Unchecked	Unchecked	Checked	Unchecked	Checked	Checked	Checked	Checked	Checked	Unchecked	Unchecked	Checked	Checked	Unchecked	Unchecked	Unchecked
0	<500	0	2	2	Unchecked	Checked	Checked	Checked	Checked	Checked	Checked	Unchecked	Unchecked	Unchecked	Unchecked	Unchecked	Unchecked	Unchecked	Unchecked	0.0586319	0.941368	0.0912052	0.029316	0.00977199	0.80456	0.0651466		22.5	12.4	50-100	19	Yes	Unchecked	Unchecked	Unchecked	Checked	Unchecked	Checked	Checked	Checked	Checked	Checked	Unchecked	Unchecked	Checked	Checked	Unchecked	Unchecked	Unchecked
0	<500	0	2	2	Unchecked	Checked	Checked	Checked	Checked	Checked	Checked	Unchecked	Unchecked	Unchecked	Unchecked	Unchecked	Unchecked	Unchecked	Unchecked	0.155022	0.844978	0.0851528	0.0327511	0.155022	0.687773	0.0393013	Don't know	8.7	9.6	50-100	19	Yes	Unchecked	Unchecked	Unchecked	Checked	Unchecked	Checked	Checked	Checked	Checked	Checked	Unchecked	Unchecked	Checked	Unchecked	Unchecked	Unchecked	Unchecked
0	500-1,000	0	1	1	Unchecked	Checked	Checked	Checked	Checked	Checked	Checked	Unchecked	Unchecked	Unchecked	Unchecked	Unchecked	Unchecked	Unchecked	Unchecked	0.15251	0.84749	0.0849421	0.0328185	0.104247	0.718147	0.0598456	Don't know	10	12	50-100	20	Yes	Unchecked	Unchecked	Unchecked	Checked	Unchecked	Checked	Checked	Checked	Checked	Checked	Unchecked	Checked	Checked	Checked	Unchecked	Unchecked	Unchecked
0	<500	0	2	2	Unchecked	Checked	Checked	Checked	Checked	Checked	Checked	Unchecked	Unchecked	Unchecked	Unchecked	Unchecked	Unchecked	Unchecked	Unchecked	0.0591017	0.940898	0.0425532	0.0307329	0.00945626	0.893617	0.0236407	Don't know	9.2	12.8	50-100	19	Yes	Unchecked	Unchecked	Unchecked	Checked	Unchecked	Checked	Checked	Checked	Checked	Checked	Unchecked	Unchecked	Checked	Checked	Checked	Unchecked	Unchecked
0	<500	0	4	4	Unchecked	Checked	Checked	Checked	Checked	Checked	Checked	Unchecked	Unchecked	Unchecked	Unchecked	Unchecked	Unchecked	Unchecked	Unchecked	0.05	0.95	0.0452381	0.0309524	0.0809524	0.819048	0.0238095	Don't know	6.2	15.5	50-100	20	Yes	Unchecked	Unchecked	Unchecked	Checked	Unchecked	Checked	Checked	Checked	Checked	Checked	Unchecked	Unchecked	Checked	Checked	Unchecked	Unchecked	Unchecked
0	500-1,000	0	6	6	Unchecked	Checked	Checked	Checked	Checked	Checked	Checked	Unchecked	Unchecked	Unchecked	Unchecked	Unchecked	Unchecked	Unchecked	Unchecked	0.0364842	0.963516	0.026534	0.026534	0.0066335	0.903814	0.0364842	Don't know	7	12.9	50-100	23	Yes	Unchecked	Unchecked	Unchecked	Checked	Unchecked	Checked	Checked	Checked	Checked	Checked	Unchecked	Checked	Checked	Checked	Unchecked	Unchecked	Unchecked
0	<500	0	7	7	Unchecked	Checked	Checked	Checked	Checked	Checked	Checked	Unchecked	Unchecked	Unchecked	Unchecked	Unchecked	Unchecked	Unchecked	Unchecked	0.0725995	0.9274	0.0983607	0.0491803	0.0843091	0.700234	0.0679157	Don't know	13.1	11.2	50-100	20	Yes	Unchecked	Unchecked	Unchecked	Checked	Unchecked	Checked	Checked	Checked	Checked	Checked	Unchecked	Unchecked	Checked	Checked	Unchecked	Unchecked	Unchecked
0	500-1,000	0	1	1	Unchecked	Checked	Checked	Checked	Checked	Checked	Checked	Unchecked	Unchecked	Unchecked	Unchecked	Unchecked	Unchecked	Unchecked	Unchecked	0.164234	0.835766	0.0456204	0.0437956	0.136861	0.731752	0.0419708	Don't know	3.6	10.9	50-100	20	Yes	Unchecked	Unchecked	Unchecked	Checked	Unchecked	Checked	Checked	Checked	Checked	Checked	Unchecked	Checked	Checked	Checked	Unchecked	Unchecked	Unchecked
0	<500	0	3	3	Unchecked	Checked	Checked	Checked	Checked	Checked	Checked	Unchecked	Unchecked	Unchecked	Unchecked	Unchecked	Unchecked	Unchecked	Unchecked	0.0773067	0.922693	0.074813	0.0174564	0.0374065	0.798005	0.0723192	Don't know	25.4	24.4	50-100	18	Yes	Unchecked	Unchecked	Unchecked	Checked	Unchecked	Checked	Checked	Checked	Checked	Checked	Unchecked	Unchecked	Checked	Unchecked	Unchecked	Unchecked	Unchecked
0	<500	0	2	2	Unchecked	Checked	Checked	Checked	Checked	Checked	Checked	Unchecked	Unchecked	Unchecked	Unchecked	Unchecked	Unchecked	Unchecked	Unchecked	0.0714286	0.928571	0.0433673	0.0408163	0.0714286	0.806122	0.0382653		8.9	0.147959	50-100	22	Yes	Unchecked	Unchecked	Unchecked	Checked	Unchecked	Checked	Checked	Checked	Checked	Checked	Unchecked	Unchecked	Checked	Checked	Unchecked	Unchecked	Unchecked
0	<500	0	4	4	Unchecked	Checked	Checked	Checked	Checked	Checked	Checked	Unchecked	Unchecked	Unchecked	Unchecked	Unchecked	Unchecked	Unchecked	Unchecked	0.108553	0.891447	0.0394737	0.0460526	0.121711	0.75	0.0427632		6.57895	0.151316	50-100	17.5	Yes	Unchecked	Unchecked	Unchecked	Checked	Unchecked	Checked	Checked	Checked	Checked	Checked	Unchecked	Checked	Checked	Checked	Checked	Unchecked	Unchecked
0	<500	0	2	2	Unchecked	Checked	Checked	Checked	Checked	Checked	Checked	Unchecked	Unchecked	Unchecked	Unchecked	Unchecked	Unchecked	Unchecked	Unchecked	0.0692308	0.930769	0.0512821	0.0153846	0.0538462	0.833333	0.0461538		7.94872	0.146154	50-100	20	Yes	Unchecked	Unchecked	Unchecked	Checked	Unchecked	Checked	Checked	Checked	Checked	Checked	Unchecked	Checked	Checked	Checked	Unchecked	Unchecked	Unchecked
0	<500	0	2	2	Unchecked	Checked	Checked	Checked	Checked	Checked	Checked	Unchecked	Unchecked	Unchecked	Unchecked	Unchecked	Unchecked	Unchecked	Unchecked	0.203501	0.796499	0.100656	0.0547046	0.166302	0.612691	0.0656455		18.8184	0.153173	50-100	22	Yes	Unchecked	Unchecked	Unchecked	Checked	Unchecked	Checked	Checked	Checked	Checked	Checked	Unchecked	Checked	Checked	Checked	Unchecked	Unchecked	Unchecked
0	<500	1	5	4	Unchecked	Checked	Checked	Checked	Checked	Checked	Checked	Unchecked	Unchecked	Unchecked	Unchecked	Unchecked	Unchecked	Unchecked	Unchecked	0.285455	0.714545	0.0581818	0.101818	0.425455	0.376364	0.0381818		12.5455	0.125455	50-100	22	Yes	Unchecked	Unchecked	Unchecked	Checked	Unchecked	Checked	Checked	Checked	Checked	Checked	Unchecked	Unchecked	Checked	Checked	Unchecked	Unchecked	Unchecked
0	<500	0	3	3	Unchecked	Checked	Checked	Checked	Checked	Checked	Checked	Unchecked	Unchecked	Unchecked	Unchecked	Unchecked	Unchecked	Unchecked	Unchecked	0.186235	0.813765	0.0809717	0.048583	0.192308	0.603239	0.0748988		11.336	0.129555	50-100	20	Yes	Unchecked	Unchecked	Unchecked	Checked	Unchecked	Checked	Checked	Checked	Checked	Checked	Unchecked	Unchecked	Checked	Checked	Unchecked	Unchecked	Unchecked
0	500-1,000	0	11	11	Unchecked	Unchecked	Unchecked	Unchecked	Unchecked	Unchecked	Unchecked	Checked	Checked	Checked	Unchecked	Unchecked	Unchecked	Unchecked	Unchecked	0.285838	0.714162	0.0984456	0.0518135	0.199482	0.618307	0.0319516	Don't know	13.5	12.9	>100	24	Yes	Unchecked	Unchecked	Unchecked	Checked	Unchecked	Checked	Checked	Checked	Checked	Checked	Unchecked	Checked	Checked	Checked	Unchecked	Unchecked	Unchecked
0	500-1,000	1	9	8	Unchecked	Unchecked	Unchecked	Unchecked	Unchecked	Unchecked	Unchecked	Checked	Checked	Checked	Unchecked	Unchecked	Unchecked	Unchecked	Unchecked	0.117442	0.882558	0.0511628	0.0325581	0.0186047	0.866279	0.0313953		11.9	18.3	>100	20	Yes	Unchecked	Unchecked	Unchecked	Checked	Unchecked	Unchecked	Checked	Checked	Checked	Checked	Unchecked	Checked	Checked	Checked	Unchecked	Unchecked	Unchecked
0	500-1,000	0	9	9	Unchecked	Unchecked	Unchecked	Unchecked	Unchecked	Unchecked	Unchecked	Checked	Checked	Checked	Unchecked	Unchecked	Unchecked	Unchecked	Unchecked	0.115632	0.884368	0.0770878	0.0256959	0.0278373	0.825482	0.0438972		17.4518	0.194861	>100	27	Yes	Unchecked	Unchecked	Unchecked	Checked	Unchecked	Checked	Checked	Checked	Checked	Checked	Unchecked	Unchecked	Checked	Checked	Checked	Unchecked	Unchecked
0	500-1,000	0	4	4	Unchecked	Unchecked	Unchecked	Unchecked	Unchecked	Unchecked	Unchecked	Checked	Checked	Checked	Unchecked	Unchecked	Unchecked	Unchecked	Unchecked	0.104972	0.895028	0.0883978	0.0497238	0.0635359	0.763812	0.0345304		9.53039	0.10221	>100	25	Yes	Unchecked	Unchecked	Unchecked	Checked	Unchecked	Checked	Checked	Checked	Checked	Checked	Unchecked	Checked	Checked	Checked	Unchecked	Unchecked	Unchecked
0	500-1,000	0	2	2	Unchecked	Unchecked	Unchecked	Unchecked	Unchecked	Unchecked	Unchecked	Checked	Checked	Checked	Unchecked	Unchecked	Unchecked	Unchecked	Unchecked	0.190328	0.809672	0.0858034	0.0514821	0.157566	0.659906	0.0452418		13.5725	0.162246	50-100	21	Yes	Unchecked	Unchecked	Unchecked	Checked	Unchecked	Checked	Checked	Checked	Checked	Checked	Unchecked	Unchecked	Checked	Checked	Unchecked	Unchecked	Unchecked
0	500-1,000	0	13	13	Unchecked	Unchecked	Unchecked	Unchecked	Unchecked	Unchecked	Unchecked	Checked	Checked	Checked	Unchecked	Unchecked	Unchecked	Unchecked	Unchecked	0.120718	0.879282	0.0946166	0.0293638	0.0734095	0.755302	0.0473083		12.5612	0.158238	50-100	20	Yes	Unchecked	Unchecked	Unchecked	Checked	Unchecked	Checked	Checked	Checked	Checked	Checked	Unchecked	Checked	Checked	Checked	Checked	Unchecked	Unchecked
0	>1,000	1	23	22	Unchecked	Unchecked	Unchecked	Unchecked	Unchecked	Unchecked	Unchecked	Unchecked	Unchecked	Unchecked	Checked	Checked	Checked	Checked	Unchecked	0.180392	0.819608	0.0571429	0.0352941	0.0201681	0.861064	0.0263305	Don't know	9.9	17.6	>100	23	Yes	Unchecked	Unchecked	Unchecked	Checked	Unchecked	Checked	Checked	Checked	Checked	Checked	Unchecked	Checked	Checked	Checked	Unchecked	Unchecked	Unchecked
0	<500	0	0	0	Unchecked	Unchecked	Unchecked	Unchecked	Unchecked	Unchecked	Unchecked	Unchecked	Unchecked	Unchecked	Checked	Checked	Checked	Checked	Unchecked	0.637931	0.362069	0.431034	0.0172414	0	0.517241	0.0344828	Don't know	53.4	39.7	<50		Yes	Unchecked	Unchecked	Unchecked	Checked	Unchecked	Unchecked	Unchecked	Unchecked	Unchecked	Unchecked	Unchecked	Unchecked	Unchecked	Unchecked	Unchecked	Unchecked	Unchecked
0	>1,000	1	16	15	Unchecked	Unchecked	Unchecked	Unchecked	Unchecked	Unchecked	Unchecked	Unchecked	Unchecked	Unchecked	Checked	Checked	Checked	Checked	Unchecked	0.279017	0.720983	0.101201	0.0423099	0.0851915	0.744997	0.0263007	Don't know	10.1	14.8	>100	25	Yes	Unchecked	Unchecked	Unchecked	Checked	Unchecked	Checked	Checked	Checked	Checked	Checked	Unchecked	Checked	Checked	Checked	Unchecked	Unchecked	Unchecked
0	>1,000	1	22	21	Unchecked	Unchecked	Unchecked	Unchecked	Unchecked	Unchecked	Unchecked	Unchecked	Unchecked	Unchecked	Checked	Checked	Checked	Checked	Unchecked	0.385267	0.614733	0.103302	0.0397968	0.15961	0.661304	0.0359865		10.8806	0.129551	>100		Yes	Unchecked	Unchecked	Unchecked	Checked	Unchecked	Checked	Checked	Checked	Checked	Checked	Unchecked	Checked	Checked	Checked	Unchecked	Unchecked	Unchecked
0	>1,000	0	17	17	Unchecked	Unchecked	Unchecked	Unchecked	Unchecked	Unchecked	Unchecked	Unchecked	Unchecked	Unchecked	Checked	Checked	Checked	Checked	Unchecked	0.191257	0.808743	0.0983607	0.0249805	0.047619	0.807182	0.0218579		14.1296	0.153786	>100	25	Yes	Unchecked	Unchecked	Unchecked	Checked	Unchecked	Checked	Checked	Checked	Checked	Checked	Unchecked	Checked	Checked	Checked	Unchecked	Unchecked	Unchecked
0	<500	0	0	0	Unchecked	Checked	Checked	Checked	Checked	Checked	Checked	Unchecked	Unchecked	Unchecked	Unchecked	Unchecked	Unchecked	Unchecked	Unchecked	0.424242	0.575758	0.848485	0.0909091	0.0121212	0.0333333	0.0151515	Yes	100	13	<50	17.3	Yes	Unchecked	Unchecked	Unchecked	Checked	Unchecked	Checked	Checked	Checked	Checked	Checked	Checked	Unchecked	Checked	Checked	Unchecked	Unchecked	Unchecked
0	<500	0	0	0	Unchecked	Unchecked	Unchecked	Unchecked	Unchecked	Unchecked	Unchecked	Checked	Checked	Checked	Unchecked	Unchecked	Unchecked	Unchecked	Unchecked	0.406463	0.593537	0.855442	0.0340136	0.00510204	0.0782313	0.0272109	Yes	100	16.5	50-100	20	Yes	Unchecked	Unchecked	Unchecked	Checked	Unchecked	Checked	Checked	Checked	Checked	Checked	Checked	Checked	Checked	Checked	Unchecked	Unchecked	Checked
0	<500	0	0	0	Unchecked	Checked	Checked	Checked	Checked	Checked	Checked	Unchecked	Unchecked	Unchecked	Unchecked	Unchecked	Unchecked	Unchecked	Unchecked	0.341463	0.658537	0.533101	0.0487805	0.0278746	0.313589	0.0766551	Yes	100	14.6	<50	15.5	Yes	Unchecked	Unchecked	Unchecked	Checked	Unchecked	Checked	Checked	Checked	Checked	Checked	Checked	Unchecked	Checked	Checked	Unchecked	Unchecked	Unchecked
0	<500	2	5	3	Unchecked	Checked	Checked	Checked	Checked	Checked	Checked	Unchecked	Unchecked	Unchecked	Unchecked	Unchecked	Unchecked	Unchecked	Unchecked	0.274725	0.725275	0.747253	0.03663	0.014652	0.128205	0.0732601	Yes	100	16.8	<50	12.6	Yes	Unchecked	Unchecked	Unchecked	Checked	Unchecked	Checked	Checked	Checked	Checked	Checked	Checked	Unchecked	Checked	Checked	Unchecked	Unchecked	Unchecked
0	<500	0	0	0	Unchecked	Unchecked	Unchecked	Unchecked	Unchecked	Unchecked	Unchecked	Unchecked	Checked	Checked	Checked	Checked	Checked	Checked	Unchecked	1	0	0.970588	0	0	0.0147059	0.0147059	Yes	100	11.8	<50	13.6	No	Unchecked	Unchecked	Unchecked	Checked	Unchecked	Checked	Checked	Checked	Checked	Checked	Checked	Unchecked	Unchecked	Unchecked	Unchecked	Unchecked	Unchecked
0	<500	0	4	4	Unchecked	Checked	Checked	Checked	Checked	Checked	Checked	Unchecked	Unchecked	Unchecked	Unchecked	Unchecked	Unchecked	Unchecked	Unchecked	0.348315	0.651685	0.895131	0.0187266	0	0.0449438	0.0411985	Yes	100	13.5	<50	14.3	Yes	Unchecked	Unchecked	Unchecked	Checked	Unchecked	Checked	Checked	Checked	Checked	Checked	Checked	Unchecked	Checked	Checked	Unchecked	Unchecked	Unchecked
0	<500	0	1	1	Unchecked	Unchecked	Unchecked	Unchecked	Unchecked	Unchecked	Unchecked	Unchecked	Unchecked	Unchecked	Checked	Checked	Checked	Checked	Unchecked	1	0	0.797488	0.043956	0.00156986	0.11146	0.0455259	Yes	100	13.8	50-100	20	Yes	Unchecked	Unchecked	Unchecked	Checked	Unchecked	Checked	Checked	Checked	Checked	Checked	Checked	Checked	Checked	Checked	Unchecked	Unchecked	Unchecked
1	<500	0	0	0	Unchecked	Checked	Checked	Checked	Checked	Checked	Checked	Unchecked	Unchecked	Unchecked	Unchecked	Unchecked	Unchecked	Unchecked	Unchecked	0.168539	0.831461	0.103933	0.0758427	0.00280899	0.69382	0.123596	Yes	66.48	11.36	<50	19	Yes	Unchecked	Unchecked	Checked	Unchecked	Unchecked	Checked	Checked	Checked	Checked	Checked	Checked	Checked	Checked	Checked	Unchecked	Unchecked	Unchecked
1	<500	0	2	2	Unchecked	Checked	Checked	Checked	Checked	Checked	Checked	Unchecked	Unchecked	Unchecked	Unchecked	Unchecked	Unchecked	Unchecked	Unchecked	0.196721	0.803279	0.159836	0.163934	0.0122951	0.594262	0.0696721	Yes	74.59	11.48	<50	18	Yes	Unchecked	Unchecked	Checked	Unchecked	Unchecked	Checked	Checked	Checked	Checked	Checked	Checked	Checked	Checked	Checked	Unchecked	Unchecked	Unchecked
1	<500	0	1	1	Unchecked	Checked	Checked	Checked	Checked	Checked	Checked	Unchecked	Unchecked	Unchecked	Unchecked	Unchecked	Unchecked	Unchecked	Unchecked	0.216346	0.783654	0.163462	0.0384615	0	0.745192	0.0528846	Yes	83.71	14.93	<50	17	Yes	Unchecked	Unchecked	Checked	Unchecked	Unchecked	Checked	Checked	Checked	Checked	Checked	Checked	Checked	Checked	Checked	Unchecked	Unchecked	Unchecked
1	<500	0	0	0	Unchecked	Checked	Checked	Checked	Checked	Checked	Checked	Unchecked	Unchecked	Unchecked	Unchecked	Unchecked	Unchecked	Unchecked	Unchecked	0.153226	0.846774	0.274194	0.0322581	0	0.556452	0.137097	Yes	73.44	15.63	<50	16	Yes	Unchecked	Unchecked	Checked	Unchecked	Unchecked	Checked	Checked	Checked	Checked	Checked	Checked	Checked	Checked	Checked	Unchecked	Unchecked	Unchecked
1	<500	0	2	2	Unchecked	Checked	Checked	Checked	Checked	Checked	Checked	Unchecked	Unchecked	Unchecked	Unchecked	Unchecked	Unchecked	Unchecked	Unchecked	0.131944	0.659722	0.0625	0.107639	0.0555556	0.552083	0.0138889	Yes	51.03	16.46	<50	15	Yes	Unchecked	Unchecked	Checked	Unchecked	Unchecked	Checked	Checked	Checked	Checked	Checked	Checked	Checked	Checked	Checked	Unchecked	Unchecked	Unchecked
1	<500	0	0	0	Unchecked	Checked	Checked	Checked	Checked	Checked	Unchecked	Unchecked	Unchecked	Unchecked	Unchecked	Unchecked	Unchecked	Unchecked	Unchecked	0.132075	0.867925	0.0377358	0.0754717	0.0792453	0.849057	0	No	36.65	7.88	<50	18	Yes	Unchecked	Unchecked	Checked	Unchecked	Unchecked	Checked	Checked	Checked	Checked	Checked	Checked	Checked	Checked	Checked	Unchecked	Unchecked	Unchecked
1	<500	0	3	3	Unchecked	Checked	Checked	Checked	Checked	Checked	Checked	Unchecked	Unchecked	Unchecked	Unchecked	Unchecked	Unchecked	Unchecked	Unchecked	0.133333	0.866667	0.0711111	0.124444	0.0133333	0.84	0	Yes	53.73	24.71	<50	23	Yes	Unchecked	Unchecked	Checked	Unchecked	Unchecked	Checked	Checked	Checked	Checked	Checked	Checked	Checked	Checked	Checked	Unchecked	Unchecked	Unchecked
1	500-1,000	0	1	1	Unchecked	Checked	Checked	Checked	Checked	Checked	Checked	Unchecked	Unchecked	Unchecked	Unchecked	Unchecked	Unchecked	Unchecked	Unchecked	0.149648	0.850352	0.0387324	0.056338	0.0492958	0.808099	0.0299296	No	24.78	4.71	<50	21	Yes	Unchecked	Unchecked	Checked	Unchecked	Unchecked	Checked	Checked	Checked	Checked	Checked	Checked	Checked	Checked	Checked	Unchecked	Unchecked	Unchecked
1	<500	0	3	3	Unchecked	Checked	Checked	Checked	Checked	Checked	Checked	Unchecked	Unchecked	Unchecked	Unchecked	Unchecked	Unchecked	Unchecked	Unchecked	0.150142	0.849858	0.0254958	0.0453258	0.0283286	0.869688	0.0311615	No	22.59	7.91	<50	16	Yes	Unchecked	Unchecked	Checked	Unchecked	Unchecked	Checked	Checked	Checked	Checked	Checked	Checked	Checked	Checked	Checked	Unchecked	Unchecked	Unchecked
1	<500	0	2	2	Unchecked	Checked	Checked	Checked	Checked	Checked	Checked	Unchecked	Unchecked	Unchecked	Unchecked	Unchecked	Unchecked	Unchecked	Unchecked	0.177177	0.822823	0.132132	0.0690691	0.012012	0.657658	0.129129	Yes	72.33	14.12	<50	21	Yes	Unchecked	Unchecked	Checked	Unchecked	Unchecked	Checked	Checked	Checked	Checked	Checked	Checked	Checked	Checked	Checked	Unchecked	Unchecked	Unchecked
1	<500	0	0	0	Unchecked	Checked	Checked	Checked	Checked	Checked	Checked	Unchecked	Unchecked	Unchecked	Unchecked	Unchecked	Unchecked	Unchecked	Unchecked	0.207729	0.792271	0.10628	0.0917874	0.0386473	0.705314	0.057971	Yes	66.19	16.67	<50	16	Yes	Unchecked	Unchecked	Checked	Unchecked	Unchecked	Checked	Checked	Checked	Checked	Checked	Checked	Checked	Checked	Checked	Unchecked	Unchecked	Unchecked
1	<500	0	5	5	Unchecked	Checked	Checked	Checked	Checked	Checked	Checked	Unchecked	Unchecked	Unchecked	Unchecked	Unchecked	Unchecked	Unchecked	Unchecked	0.141689	0.858311	0.0435967	0.0844687	0.0790191	0.73297	0.0844687	No	49.73	12.84	<50	19	Yes	Unchecked	Unchecked	Checked	Unchecked	Unchecked	Checked	Checked	Checked	Checked	Checked	Checked	Checked	Checked	Checked	Unchecked	Unchecked	Unchecked
1	<500	0	0	0	Unchecked	Checked	Checked	Checked	Checked	Checked	Checked	Unchecked	Unchecked	Unchecked	Unchecked	Unchecked	Unchecked	Unchecked	Unchecked	0.209302	0.790698	0.0860465	0.0883721	0.027907	0.711628	0.0860465	Yes	56.84	9.98	<50	19	Yes	Unchecked	Unchecked	Checked	Unchecked	Unchecked	Checked	Checked	Checked	Checked	Checked	Checked	Checked	Checked	Checked	Unchecked	Unchecked	Unchecked
1	<500	0	0	0	Unchecked	Checked	Checked	Checked	Checked	Checked	Unchecked	Unchecked	Unchecked	Unchecked	Unchecked	Unchecked	Unchecked	Unchecked	Unchecked	0.115681	0.884319	0.0231362	0.0462725	0.0462725	0.838046	0.0462725	No	17.65	8.44	<50	17	Yes	Unchecked	Unchecked	Checked	Unchecked	Unchecked	Checked	Checked	Checked	Checked	Checked	Checked	Checked	Checked	Checked	Unchecked	Unchecked	Unchecked
1	<500	0	5	5	Unchecked	Checked	Checked	Checked	Checked	Checked	Checked	Unchecked	Unchecked	Unchecked	Unchecked	Unchecked	Unchecked	Unchecked	Unchecked	0.133106	0.866894	0.191126	0.136519	0.0238908	0.542662	0.105802	Yes	85.81	19.59	<50	17	Yes	Unchecked	Unchecked	Checked	Unchecked	Unchecked	Checked	Checked	Checked	Checked	Checked	Checked	Checked	Checked	Checked	Unchecked	Unchecked	Unchecked
1	<500	0	5	5	Unchecked	Checked	Checked	Checked	Checked	Checked	Checked	Unchecked	Unchecked	Unchecked	Unchecked	Unchecked	Unchecked	Unchecked	Unchecked	0.197581	0.802419	0.108871	0.0887097	0.00806452	0.689516	0.104839	Yes	63.3	16.53	<50	17	Yes	Unchecked	Unchecked	Checked	Unchecked	Unchecked	Checked	Checked	Checked	Checked	Checked	Checked	Checked	Checked	Checked	Unchecked	Unchecked	Unchecked
1	<500	0	0	0	Unchecked	Checked	Checked	Checked	Checked	Checked	Checked	Unchecked	Unchecked	Unchecked	Unchecked	Unchecked	Unchecked	Unchecked	Unchecked	0.164706	0.835294	0.152941	0.0764706	0.0235294	0.670588	0.0764706	Yes	83.24	19.08	<50	18	Yes	Unchecked	Unchecked	Checked	Unchecked	Unchecked	Checked	Checked	Checked	Checked	Checked	Checked	Checked	Checked	Checked	Unchecked	Unchecked	Unchecked
1	<500	0	1	1	Unchecked	Checked	Checked	Checked	Checked	Checked	Checked	Unchecked	Unchecked	Unchecked	Unchecked	Unchecked	Unchecked	Unchecked	Unchecked	0.118557	0.881443	0.0721649	0.0412371	0.0206186	0.731959	0.134021	No	42	10	<50	14	Yes	Unchecked	Unchecked	Checked	Unchecked	Unchecked	Checked	Checked	Checked	Checked	Checked	Checked	Checked	Checked	Checked	Unchecked	Unchecked	Unchecked
1	<500	0	1	1	Unchecked	Checked	Checked	Checked	Checked	Checked	Checked	Unchecked	Unchecked	Unchecked	Unchecked	Unchecked	Unchecked	Unchecked	Unchecked	0.146341	0.853659	0.0365854	0.0579268	0.0914634	0.762195	0.0518293	No	26.06	8.48	<50	17	Yes	Unchecked	Unchecked	Checked	Unchecked	Unchecked	Checked	Checked	Checked	Checked	Checked	Checked	Checked	Checked	Checked	Unchecked	Unchecked	Unchecked
1	<500	0	1	1	Unchecked	Checked	Checked	Checked	Checked	Checked	Checked	Unchecked	Unchecked	Unchecked	Unchecked	Unchecked	Unchecked	Unchecked	Unchecked	0.158898	0.841102	0.0889831	0.116525	0.029661	0.680085	0.0847458	No	56	6.95	<50	17	Yes	Unchecked	Unchecked	Checked	Unchecked	Unchecked	Checked	Checked	Checked	Checked	Checked	Checked	Checked	Checked	Checked	Unchecked	Unchecked	Unchecked
1	<500	0	0	0	Unchecked	Checked	Checked	Checked	Checked	Checked	Checked	Unchecked	Unchecked	Unchecked	Unchecked	Unchecked	Unchecked	Unchecked	Unchecked	0.20073	0.79927	0.109489	0.10219	0.00364964	0.69708	0.0875912	Yes	72.56	13	<50	18	Yes	Unchecked	Unchecked	Checked	Unchecked	Unchecked	Checked	Checked	Checked	Checked	Checked	Checked	Checked	Checked	Checked	Unchecked	Unchecked	Unchecked
1	<500	0	2	2	Unchecked	Checked	Checked	Checked	Checked	Checked	Checked	Unchecked	Unchecked	Unchecked	Unchecked	Unchecked	Unchecked	Unchecked	Unchecked	0.112069	0.887931	0.0732759	0.0474138	0.012931	0.862069	0.00431034	No	40.28	22.3	<50	15	Yes	Unchecked	Unchecked	Checked	Unchecked	Unchecked	Checked	Checked	Checked	Checked	Checked	Checked	Checked	Checked	Checked	Unchecked	Unchecked	Unchecked
1	<500	0	1	1	Unchecked	Checked	Checked	Checked	Checked	Checked	Checked	Unchecked	Unchecked	Unchecked	Unchecked	Unchecked	Unchecked	Unchecked	Unchecked	0.160606	0.839394	0.1	0.190909	0.0212121	0.6	0.0878788	Yes	59.32	7.65	<50	15	Yes	Unchecked	Unchecked	Checked	Unchecked	Unchecked	Checked	Checked	Checked	Checked	Checked	Checked	Checked	Checked	Checked	Unchecked	Unchecked	Unchecked
1	<500	0	3	3	Unchecked	Checked	Checked	Checked	Checked	Checked	Unchecked	Unchecked	Unchecked	Unchecked	Unchecked	Unchecked	Unchecked	Unchecked	Unchecked	0.108844	0.891156	0.0498866	0.0657596	0.0566893	0.820862	0.00680272	No	19.1	10.19	<50	18	Yes	Unchecked	Unchecked	Checked	Unchecked	Unchecked	Checked	Checked	Checked	Checked	Checked	Checked	Checked	Checked	Checked	Unchecked	Unchecked	Unchecked
1	<500	0	0	0	Unchecked	Checked	Checked	Checked	Checked	Checked	Checked	Unchecked	Unchecked	Unchecked	Unchecked	Unchecked	Unchecked	Unchecked	Unchecked	0.182243	0.817757	0.088785	0.0514019	0.0046729	0.78972	0.0654206	Yes	76	12.44	<50	20	Yes	Unchecked	Unchecked	Checked	Unchecked	Unchecked	Checked	Checked	Checked	Checked	Checked	Checked	Checked	Checked	Checked	Unchecked	Unchecked	Unchecked
1	<500	0	2	2	Unchecked	Checked	Checked	Checked	Checked	Checked	Checked	Unchecked	Unchecked	Unchecked	Unchecked	Unchecked	Unchecked	Unchecked	Unchecked	0.137615	0.862385	0.146789	0.087156	0	0.766055	0	Yes	87	17.32	<50	17	Yes	Unchecked	Unchecked	Checked	Unchecked	Unchecked	Checked	Checked	Checked	Checked	Checked	Checked	Checked	Checked	Checked	Unchecked	Unchecked	Unchecked
1	<500	0	1	1	Unchecked	Checked	Checked	Checked	Checked	Checked	Checked	Unchecked	Unchecked	Unchecked	Unchecked	Unchecked	Unchecked	Unchecked	Unchecked	0.166134	0.833866	0.0958466	0.178914	0.00958466	0.715655	0	Yes	79.94	17.77	<50	17	Yes	Unchecked	Unchecked	Checked	Unchecked	Unchecked	Checked	Checked	Checked	Checked	Checked	Checked	Checked	Checked	Checked	Unchecked	Unchecked	Unchecked
1	<500	0	11	11	Unchecked	Checked	Checked	Checked	Checked	Checked	Checked	Unchecked	Unchecked	Unchecked	Unchecked	Unchecked	Unchecked	Unchecked	Unchecked	0.125749	0.874251	0.0718563	0.0598802	0.128743	0.685629	0.0538922	No	41.48	11.28	<50	17	Yes	Unchecked	Unchecked	Checked	Unchecked	Unchecked	Checked	Checked	Checked	Checked	Checked	Checked	Checked	Checked	Checked	Unchecked	Unchecked	Unchecked
1	<500	0	1	1	Unchecked	Checked	Checked	Checked	Checked	Checked	Checked	Unchecked	Unchecked	Unchecked	Unchecked	Unchecked	Unchecked	Unchecked	Unchecked	0.26	0.74	0.12	0.08	0	0.716	0.084	Yes	84.53	14.29	<50	16	Yes	Unchecked	Unchecked	Checked	Unchecked	Unchecked	Checked	Checked	Checked	Checked	Checked	Checked	Checked	Checked	Checked	Unchecked	Unchecked	Unchecked
1	<500	0	3	3	Unchecked	Checked	Checked	Checked	Checked	Checked	Checked	Unchecked	Unchecked	Unchecked	Unchecked	Unchecked	Unchecked	Unchecked	Unchecked	0.180412	0.819588	0.123711	0.0721649	0.00515464	0.798969	0	Yes	83.18	7.27	<50	16	Yes	Unchecked	Unchecked	Checked	Unchecked	Unchecked	Checked	Checked	Checked	Checked	Checked	Checked	Checked	Checked	Checked	Unchecked	Unchecked	Unchecked
1	>1,000	0	14	14	Unchecked	Unchecked	Unchecked	Unchecked	Unchecked	Unchecked	Unchecked	Checked	Checked	Checked	Checked	Checked	Checked	Checked	Unchecked	0.248655	0.751345	0.108189	0.0830843	0.0597729	0.694561	0.0543933	No	46.84	7.39	>100	17	Yes	Unchecked	Unchecked	Checked	Unchecked	Unchecked	Checked	Checked	Checked	Checked	Checked	Checked	Checked	Checked	Checked	Unchecked	Unchecked	Unchecked
1	>1,000	0	8	8	Unchecked	Unchecked	Unchecked	Unchecked	Unchecked	Unchecked	Unchecked	Unchecked	Unchecked	Unchecked	Checked	Checked	Checked	Checked	Unchecked	0.267575	0.732425	0.0523673	0.0581062	0.0251076	0.812052	0.0523673	No	28.37	9.46	50-100	18	Yes	Unchecked	Unchecked	Checked	Unchecked	Unchecked	Checked	Checked	Checked	Checked	Checked	Checked	Checked	Checked	Checked	Unchecked	Unchecked	Unchecked
1	500-1,000	0	4	4	Unchecked	Unchecked	Unchecked	Unchecked	Unchecked	Unchecked	Unchecked	Unchecked	Unchecked	Unchecked	Checked	Checked	Checked	Checked	Unchecked	0.320917	0.73639	0.123209	0.0496657	0.00764088	0.751671	0.0678128	No	57.46	14.05	50-100	16	Yes	Unchecked	Unchecked	Checked	Unchecked	Unchecked	Checked	Checked	Checked	Checked	Checked	Checked	Checked	Checked	Checked	Unchecked	Unchecked	Unchecked
1	>1,000	0	15	15	Unchecked	Unchecked	Unchecked	Unchecked	Unchecked	Unchecked	Unchecked	Unchecked	Unchecked	Unchecked	Checked	Checked	Checked	Checked	Unchecked	0.201396	0.798604	0.0448654	0.0588235	0.0428714	0.804586	0.0353938	No	21.86	8.57	>100	20	Yes	Unchecked	Unchecked	Checked	Unchecked	Unchecked	Checked	Checked	Checked	Checked	Checked	Checked	Checked	Checked	Checked	Unchecked	Unchecked	Unchecked
1	>1,000	0	13	13	Unchecked	Unchecked	Unchecked	Unchecked	Unchecked	Unchecked	Unchecked	Unchecked	Unchecked	Unchecked	Checked	Checked	Checked	Checked	Unchecked	0.355355	0.644645	0.125869	0.105702	0.015299	0.678025	0.0751043	No	55.76	13.33	50-100	16	Yes	Unchecked	Unchecked	Checked	Unchecked	Unchecked	Checked	Checked	Checked	Checked	Checked	Checked	Checked	Checked	Checked	Unchecked	Unchecked	Unchecked
1	<500	0	1	1	Unchecked	Unchecked	Unchecked	Unchecked	Unchecked	Unchecked	Unchecked	Checked	Checked	Checked	Unchecked	Unchecked	Unchecked	Unchecked	Unchecked	0.803184	0.196816	0.089725	0.140376	0.0361795	0.657019	0.0767004	No	52.52	11.8	50-100	17	Yes	Unchecked	Checked	Unchecked	Unchecked	Unchecked	Checked	Checked	Checked	Checked	Checked	Checked	Checked	Checked	Checked	Unchecked	Unchecked	Unchecked
1	<500	0	8	8	Unchecked	Unchecked	Unchecked	Unchecked	Unchecked	Unchecked	Unchecked	Checked	Checked	Checked	Unchecked	Unchecked	Unchecked	Unchecked	Unchecked	0.86215	0.13785	0.0432243	0.0432243	0.0560748	0.82243	0.0350467	No	18.84	7.75	50-100	26	Yes	Unchecked	Unchecked	Checked	Unchecked	Unchecked	Checked	Checked	Checked	Checked	Checked	Checked	Checked	Checked	Checked	Unchecked	Unchecked	Unchecked
1	<500	0	3	3	Unchecked	Unchecked	Unchecked	Unchecked	Unchecked	Unchecked	Unchecked	Checked	Checked	Checked	Unchecked	Unchecked	Unchecked	Unchecked	Unchecked	0.713987	0.286013	0.0730689	0.108559	0.0250522	0.672234	0.121086	Yes	68.36	15.19	<50	22	Yes	Unchecked	Unchecked	Checked	Unchecked	Unchecked	Checked	Checked	Checked	Checked	Checked	Checked	Checked	Checked	Checked	Unchecked	Unchecked	Unchecked
1	<500	1	9	8	Unchecked	Unchecked	Unchecked	Unchecked	Unchecked	Unchecked	Unchecked	Checked	Checked	Checked	Unchecked	Unchecked	Unchecked	Unchecked	Unchecked	0.713376	0.286624	0.157113	0.0828025	0.0127389	0.656051	0.0912951	Yes	75.05	13.21	50-100	20	Yes	Unchecked	Unchecked	Checked	Unchecked	Unchecked	Checked	Checked	Checked	Checked	Checked	Checked	Checked	Checked	Checked	Unchecked	Unchecked	Unchecked
1	<500	0	1	1	Unchecked	Unchecked	Unchecked	Unchecked	Unchecked	Unchecked	Unchecked	Checked	Checked	Checked	Unchecked	Unchecked	Unchecked	Unchecked	Unchecked	0.76555	0.23445	0.119617	0.0845295	0.0191388	0.688995	0.0877193	Yes	67.94	13.4	50-100	15	Yes	Unchecked	Unchecked	Checked	Unchecked	Unchecked	Checked	Checked	Checked	Checked	Checked	Checked	Checked	Checked	Checked	Unchecked	Unchecked	Unchecked
1	<500	0	1	1	Unchecked	Unchecked	Unchecked	Unchecked	Unchecked	Unchecked	Checked	Checked	Unchecked	Unchecked	Unchecked	Unchecked	Unchecked	Unchecked	Unchecked	0.13617	0.86383	0.0425532	0.0361702	0.0425532	0.823404	0.0510638	No	23.68	7.19	<50	22	Yes	Unchecked	Unchecked	Checked	Unchecked	Unchecked	Checked	Checked	Checked	Checked	Checked	Checked	Checked	Checked	Checked	Unchecked	Unchecked	Unchecked
1	500-1,000	0	6	6	Unchecked	Checked	Checked	Checked	Checked	Checked	Checked	Checked	Checked	Checked	Unchecked	Unchecked	Unchecked	Unchecked	Unchecked	0.157714	0.842286	0.0354286	0.024	0.096	0.789714	0.0548571	No	32.73	10.26	50-100	22	Yes	Unchecked	Unchecked	Checked	Unchecked	Unchecked	Checked	Checked	Checked	Checked	Checked	Checked	Checked	Checked	Checked	Unchecked	Unchecked	Unchecked
1	500-1,000	0	4	4	Unchecked	Checked	Checked	Checked	Checked	Checked	Checked	Checked	Checked	Checked	Unchecked	Unchecked	Unchecked	Unchecked	Unchecked	0.128544	0.871456	0.0642722	0.0623819	0.0113422	0.79206	0.0699433	No	47.83	12.1	<50	23	Yes	Unchecked	Unchecked	Checked	Unchecked	Unchecked	Checked	Checked	Checked	Checked	Checked	Checked	Checked	Checked	Checked	Unchecked	Unchecked	Unchecked
1	500-1,000	1	5	4	Unchecked	Checked	Checked	Checked	Checked	Checked	Checked	Checked	Checked	Checked	Unchecked	Unchecked	Unchecked	Unchecked	Unchecked	0.222599	0.777401	0.0531073	0.0711864	0.0440678	0.784181	0.0474576	No	37.74	13.1	50-100	22	Yes	Unchecked	Unchecked	Checked	Unchecked	Unchecked	Checked	Checked	Checked	Checked	Checked	Checked	Checked	Checked	Checked	Unchecked	Unchecked	Unchecked
1	500-1,000	0	1	1	Unchecked	Checked	Checked	Checked	Checked	Checked	Checked	Checked	Checked	Checked	Unchecked	Unchecked	Unchecked	Unchecked	Unchecked	0.152893	0.847107	0.100551	0.104683	0.00413223	0.747934	0.0426997	Yes	80.15	16.26	<50	16	Yes	Unchecked	Unchecked	Checked	Unchecked	Unchecked	Checked	Checked	Checked	Checked	Checked	Checked	Checked	Checked	Checked	Unchecked	Unchecked	Unchecked
1	500-1,000	0	2	2																0	1	0	0	0	0	0		47.9		<50
1	<500	0	1	1	Checked	Checked	Checked	Checked	Checked	Checked	Checked	Unchecked	Unchecked	Unchecked	Unchecked	Unchecked	Unchecked	Unchecked	Unchecked	0.0436893	0.956311	0.00485437	0.0509709	0.0145631	0.871359	0.0582524	Yes	36	6	50-100	20	Yes	Checked	Checked	Unchecked	Unchecked	Unchecked	Checked	Checked	Checked	Checked	Checked	Checked	Unchecked	Checked	Unchecked	Unchecked	Unchecked	Unchecked
1	500-1,000	0	0	0	Unchecked	Checked	Checked	Checked	Checked	Checked	Checked	Unchecked	Unchecked	Unchecked	Unchecked	Unchecked	Unchecked	Unchecked	Unchecked	0.0319829	0.970149	0.0149254	0.0724947	0.00639659	0.831557	0.0746269	Yes	41	12	50-100	20	Yes	Checked	Unchecked	Unchecked	Unchecked	Unchecked	Checked	Checked	Checked	Checked	Checked	Checked	Unchecked	Unchecked	Unchecked	Unchecked	Unchecked	Unchecked
1	<500	0	2	2	Unchecked	Checked	Checked	Checked	Checked	Checked	Checked	Unchecked	Unchecked	Unchecked	Unchecked	Unchecked	Unchecked	Unchecked	Unchecked	0.04914	0.95086	0.00737101	0.0663391	0.002457	1	0.0909091	Yes	48	11.79	50-100	18	Yes	Checked	Unchecked	Unchecked	Unchecked	Unchecked	Checked	Checked	Checked	Checked	Checked	Checked	Checked	Checked	Checked	Unchecked	Unchecked	Unchecked
1	<500	0	0	0	Checked	Checked	Checked	Checked	Checked	Checked	Checked	Unchecked	Unchecked	Unchecked	Unchecked	Unchecked	Unchecked	Unchecked	Unchecked	0.0318907	0.968109	0.0136674	0.0455581	0.00455581	0.861048	0.070615	Yes	44	14	50-100	18	Yes	Checked	Unchecked	Unchecked	Unchecked	Unchecked	Checked	Checked	Checked	Checked	Checked	Checked	Unchecked	Checked	Checked	Unchecked	Unchecked	Unchecked
1	>1,000	1	5	4	Unchecked	Unchecked	Unchecked	Unchecked	Unchecked	Unchecked	Unchecked	Checked	Checked	Checked	Unchecked	Unchecked	Unchecked	Unchecked	Unchecked	0.0687876	0.931212	0.0120378	0.0550301	0.00859845	0.846948	0.0773861	No	43.77	12.98	>100	25	Yes	Unchecked	Unchecked	Unchecked	Checked	Unchecked	Checked	Checked	Checked	Checked	Checked	Checked	Checked	Checked	Checked	Unchecked	Unchecked	Unchecked
1	>1,000	0	26	26	Unchecked	Unchecked	Unchecked	Unchecked	Unchecked	Unchecked	Unchecked	Unchecked	Unchecked	Unchecked	Checked	Checked	Checked	Checked	Unchecked	0.0739986	0.926001	0.0156144	0.0522743	0.00746775	0.895451	0.0291921	Don't know	34.8	10.67	>100	22	Yes	Checked	Unchecked	Unchecked	Checked	Unchecked	Checked	Checked	Checked	Checked	Checked	Checked	Checked	Checked	Checked	Unchecked	Unchecked	Unchecked
1	<500	0	0	0	Checked	Checked	Checked	Unchecked	Unchecked	Unchecked	Unchecked	Unchecked	Unchecked	Unchecked	Unchecked	Unchecked	Unchecked	Unchecked	Unchecked	0.00510204	0.994898	0.00255102	0.0280612	0	0.709184	0.0255102	Yes	35.9	15.56	50-100	18	Yes	Checked	Unchecked	Unchecked	Unchecked	Unchecked	Checked	Checked	Checked	Checked	Checked	Checked	Unchecked	Checked	Checked	Unchecked	Unchecked	Unchecked
1	<500	0	1	1	Unchecked	Unchecked	Unchecked	Checked	Checked	Unchecked	Unchecked	Unchecked	Unchecked	Unchecked	Unchecked	Unchecked	Unchecked	Unchecked	Unchecked	0.02	0.98	0	0.03	0	0.946667	0.0233333	Yes	34	11.67	50-100	21	Yes	Checked	Unchecked	Unchecked	Unchecked	Unchecked	Checked	Checked	Checked	Checked	Checked	Unchecked	Unchecked	Checked	Checked	Unchecked	Unchecked	Unchecked
1	<500	0	1	1	Unchecked	Unchecked	Unchecked	Unchecked	Unchecked	Checked	Checked	Checked	Unchecked	Unchecked	Unchecked	Unchecked	Unchecked	Unchecked	Unchecked	0.0337972	0.966203	0.00596421	0.0198807	0.0119284	0.922465	0.0397614	No	34.9	10.54	50-100	24	Yes	Checked	Unchecked	Unchecked	Unchecked	Unchecked	Checked	Checked	Checked	Checked	Checked	Checked	Unchecked	Checked	Checked	Unchecked	Unchecked	Unchecked
1	<500	0	4	4	Unchecked	Unchecked	Unchecked	Unchecked	Unchecked	Unchecked	Unchecked	Unchecked	Checked	Checked	Unchecked	Unchecked	Unchecked	Unchecked	Unchecked	0.0196078	0.980392	0.00840336	0.0336134	0.00560224	0.929972	0.0140056	No	35.8	12.89	50-100	22	Yes	Checked	Unchecked	Unchecked	Unchecked	Unchecked	Checked	Checked	Checked	Checked	Checked	Checked	Checked	Checked	Checked	Checked	Unchecked	Unchecked
1	500-1,000	1	11	10	Unchecked	Unchecked	Unchecked	Unchecked	Unchecked	Unchecked	Unchecked	Unchecked	Unchecked	Unchecked	Checked	Checked	Checked	Checked	Unchecked	0.0508721	0.949128	0.00436047	0.0116279	0.00726744	0.934593	0.0421512	No	27	16.28	50-100	23	Yes	Checked	Unchecked	Unchecked	Unchecked	Unchecked	Checked	Checked	Checked	Checked	Checked	Checked	Unchecked	Checked	Checked	Unchecked	Unchecked	Unchecked
[truncated: 148 more columns]

## Sheet: Probability_Curve
2021	Schools with standard quarantine	Schools with a modified quarantine	95% CI Upper	95% CI Lower
2021-01-25	0.00057	0.00057	0.00078	0.00036
2021-01-26	0.00105	0.00105	0.00134	0.00077
2021-01-27	0.00144	0.00144	0.00177	0.0011
2021-01-28	0.00192	0.00192	0.00231	0.00153
2021-01-29	0.00214	0.00214	0.00255	0.00174
2021-01-30	0.00233	0.00233	0.00275	0.0019
2021-01-31	0.00243	0.00243	0.00286	0.00199
2021-02-01	0.00289	0.00289	0.00337	0.00242
2021-02-02	0.0032	0.0032	0.00369	0.0027
2021-02-03	0.00364	0.00364	0.00417	0.00311
2021-02-04	0.0038	0.0038	0.00435	0.00326
2021-02-05	0.00407	0.00406	0.00463	0.0035
2021-02-06	0.00415	0.00415	0.00472	0.00358
2021-02-07	0.00433	0.00433	0.00491	0.00375
2021-02-08	0.00455	0.00455	0.00515	0.00395
2021-02-09	0.00469	0.00469	0.0053	0.00409
2021-02-10	0.00479	0.00479	0.00541	0.00418
2021-02-11	0.00487	0.00487	0.00549	0.00426
2021-02-12	0.00516	0.00516	0.00579	0.00452
2021-02-13	0.00522	0.00522	0.00586	0.00458
2021-02-14	0.00524	0.00524	0.00588	0.0046
2021-02-15	0.0053	0.0053	0.00594	0.00466
2021-02-16	0.00534	0.00534	0.00599	0.00469
2021-02-17	0.00552	0.00552	0.00618	0.00486
2021-02-18	0.00568	0.00568	0.00635	0.00502
2021-02-19	0.00585	0.00584	0.00652	0.00517
2021-02-20	0.00591	0.00591	0.00659	0.00523
2021-02-21	0.00597	0.00597	0.00665	0.00528
2021-02-22	0.00621	0.00621	0.00691	0.00551
2021-02-23	0.00629	0.00629	0.00699	0.00559
2021-02-24	0.00631	0.00631	0.00701	0.00561
2021-02-25	0.00645	0.00645	0.00716	0.00574
2021-02-26	0.00655	0.00655	0.00727	0.00584
2021-02-27	0.00661	0.00661	0.00733	0.00589
2021-02-28	0.00668	0.00667	0.0074	0.00595
2021-03-01	0.00684	0.00684	0.00757	0.00611
2021-03-02	0.00696	0.00696	0.0077	0.00622
2021-03-03	0.00706	0.00706	0.0078	0.00632
2021-03-04	0.00712	0.00712	0.00787	0.00637
2021-03-05	0.00712	0.00712	0.00787	0.00637
2021-03-06	0.0072	0.0072	0.00795	0.00645
2021-03-07	0.00726	0.00726	0.00802	0.00651
2021-03-08	0.00744	0.00744	0.00821	0.00668
2021-03-09	0.00753	0.00752	0.00829	0.00676
2021-03-10	0.00755	0.00754	0.00831	0.00678
2021-03-11	0.00773	0.00773	0.00851	0.00695
2021-03-12	0.00777	0.00777	0.00855	0.00699
2021-03-13	0.00779	0.00779	0.00857	0.00701
2021-03-14	0.00783	0.00783	0.00861	0.00705
2021-03-15	0.00801	0.00801	0.0088	0.00722
2021-03-16	0.00801	0.00801	0.0088	0.00722
2021-03-17	0.00805	0.00805	0.00885	0.00726
2021-03-18	0.00819	0.00819	0.009	0.00739
2021-03-19	0.00823	0.00823	0.00904	0.00743
2021-03-20	0.00825	0.00825	0.00906	0.00745
